# Supplementary material for: Development of High-Yielding Upland Cotton Genotypes with Reduced Regrowth after Defoliation Using a Combination of Molecular and Conventional Approaches
Source: Genes (Basel). 2023 Nov 15;14(11):2081. doi: 10.3390/genes14112081 (PMC10671241; doi:10.3390/genes14112081)
Supplement: Supplementary file 1 [file genes-14-02081-s001.zip]

Archive with 1 entries (1 files):
- genes-2667806-supplementary.pdf
